# Supplementary material for: Gut fungal dysbiosis correlates with reduced efficacy of fecal microbiota transplantation in Clostridium difficile infection
Source: Nat Commun. 2018 Sep 10;9:3663. doi: 10.1038/s41467-018-06103-6 (PMC6131390; doi:10.1038/s41467-018-06103-6)
Supplement: Supplementary file 4 — Supplementary Data 2 [file 41467_2018_6103_MOESM4_ESM.xlsx]

## Sheet: order level lefSe analysis
order	enriched in group	LDA effect size	q value
o__Saccharomycetales	CDI	5.26234	0.00141993
o__Incertae_sedis	Control	4.22543	0.0174325
o__Ustilaginales	Control	4.64246	0.0111304
o__Wallemiales	Control	3.86277	0.0293356
o__Eurotiales	Control	5.02947	3.44746e-05
o__Trechisporales	Control	4.62024	0.00835961
o__Agaricostilbales	Control	4.7759	0.044956
o__Mucorales	Control	3.94917	0.00275496
o__Chaetothyriales	Control	3.96219	0.0395729
o__unidentified	Control	4.43844	0.0011891

## Sheet: family level lefSe analysis
family	enriched in group	LDA effect size	q value
f__Incertae_sedis	CDI	5.3616	0.000320828
f__Diatrypaceae	CDI	3.64743	0.023966
f__Lichtheimiaceae	Control	3.77619	0.0356505
f__Marasmiaceae	Control	4.46072	0.044956
f__Cordycipitaceae	Control	3.01806	0.0108035
f__Trichocomaceae	Control	4.99829	3.71182e-05
f__Monascaceae	Control	4.44288	0.00806352
f__Ustilaginaceae	Control	3.3086	0.0111304
f__Agaricostilbaceae	Control	3.63712	0.044956
f__unidentified	Control	4.38258	0.00989125
f__Pichiaceae	Control	4.23492	0.00153938
f__Rhizopodaceae	Control	3.75999	0.0329865
f__Pleosporaceae	Control	4.26664	0.0479205
f__Mucoraceae	Control	3.54658	0.00818474
f__Eremotheciaceae	Control	3.51497	0.0149987
f__Wallemiaceae	Control	3.25547	0.0293356
f__Hydnodontaceae	Control	3.17213	0.0194471

## Sheet: genus level lefSe analysis
genus	enriched in group	LDA effect size	q value
g__Candida	CDI	5.38263	0.00018873
g__Wallemia	Control	3.19853	0.0293356
g__Trechispora	Control	3.55075	0.0194471
g__Lentinula	Control	3.68756	0.044956
g__Alternaria	Control	4.06152	0.00543258
g__Talaromyces	Control	3.81561	0.044956
g__Aspergillus	Control	4.85613	8.75248e-05
g__Pichia	Control	3.72976	0.00177011
g__Thermomyces	Control	3.26807	0.0138274
g__Rhizopus	Control	3.6121	0.0329865
g__unidentified	Control	4.78019	0.000778638
g__Simplicillium	Control	2.90528	0.0108035
g__Monascus	Control	4.41635	0.00806352
g__Mucor	Control	3.44406	0.00818474
g__Penicillium	Control	4.39726	7.63992e-05
g__Sterigmatomyces	Control	3.73658	0.044956
g__Eremothecium	Control	3.41389	0.0149987

## Sheet: species level lefSe analysis
species	enriched in group	LDA effect size	q value
s__Candida_albicans	CDI	4.88309	0.0128582
s__Aspergillus_austroafricanus	Control	2.82049	0.0258671
s__Penicillium_dierckxii	Control	3.11214	0.044956
s__Eurotiomycetes_sp	Control	4.23658	0.00632072
s__Pseudozyma_churashimaensis	Control	2.76683	0.044956
s__Thermomyces_lanuginosus	Control	3.1588	0.0138274
s__Ustilaginaceae_sp	Control	2.55129	0.0433539
s__Monascus_purpureus	Control	4.43648	0.00806352
s__Penicillium_brocae	Control	3.2029	0.00668459
s__Wallemia_mellicola	Control	3.02981	0.0293356
s__Eremothecium_sinecaudum	Control	3.15889	0.044956
s__Pseudozyma_sp	Control	2.86551	0.044956
s__Rhodotorula_dairenensis	Control	3.65202	0.044956
s__Aspergillus_penicillioides	Control	3.45522	0.0345975
s__Ophiostomataceae_sp	Control	3.73056	0.044956
s__Mucor_racemosus	Control	2.7323	0.00354366
s__Penicillium_steckii	Control	2.53824	0.0389425
