# Supplementary material for: Gut fungal dysbiosis correlates with reduced efficacy of fecal microbiota transplantation in Clostridium difficile infection
Source: Nat Commun. 2018 Sep 10;9:3663. doi: 10.1038/s41467-018-06103-6 (PMC6131390; doi:10.1038/s41467-018-06103-6)
Supplement: Supplementary file 5 — Supplementary Data 3 [file 41467_2018_6103_MOESM5_ESM.xlsx]

## Sheet: Sheet1
Subject	Sex	Age	Smoking	Duration of follow up (weeks)	Outcome	CDI Dignosis				Antibiotics use for CDI at or before inclusion	New exposure to antibiotics within 10 weeks	Underlying IBD	Other medications	Probiotics use during the study period
					(till last follow up)	Recurrent	Refractory#	Severe disease	Clinical history of antibiotics use
FMT1	M	80	Ex-smoker	16	Cured		√			Vancomycin	Yes	No	No	No
FMT2	M	52	No	27	Cured	√		√	Augmentin	Vancomycin	Yes	No	No	No
FMT3	M	38	No	17	Cured		√	√		Vancomycin	No	UC	prednisolone, mesalazine	No
FMT4	F	76	No	18	Cured			√		Vancomycin	Yes	No	No	No
FMT5	M	63	No	18	Cured		√	√		Vancomycin	Yes	No	No	No
FMT6	M	88	No	23	Cured	√				Vancomycin & Metronidazole	No	No	No	No
FMT7	M	45	Ex-smoker	20	Cured	√				Vancomycin & Metronidazole	No	UC	proton pump inhibitor, mesalazine	No
FMT8	M	90	Ex-smoker	20	Cured	√		√		Vancomycin & Metronidazole	No	No	No	No
FMT9	F	52	No	20	Cured			√		Vancomycin	No	No	No	No
FMT10	M	45	Ex-smoker	20	Recurrence at week 19		√			Vancomycin & Metronidazole	No	No	No	No
FMT11	F	83	No	11	Recurrence at week 5	√		√		Vancomycin	Yes	No	No	No
FMT12	F	38	No	28	Recurrence at week 28	√				Vancomycin & Metronidazole	No	No	No	No
FMT13	M	81	No	2	Recurrence at week 2			√	Ciprofloxacin	Vancomycin	No	No	No	No
FMT14	M	65	Ex-smoker	2	Recurrence at week 2		√			Vancomycin	No	No	No	No
FMT15	F	90	No	4	Recurrence at week 4			√	Augmentin	Metronidazole & Vancomycin	Yes	No	No	No
FMT16	M	83	No	4	Recurrence at week 4	√				Metronidazole & Vancomycin	No	No	No	No
STD1	F	78	smoker	14	Cured	√			Augmentin	Metronidazole	Yes	No	No	No
STD2	F	83	No	17	Cured	√		√		Metronidazole	No	No	No	No
STD3	F	99	No	26	Cured		√			Vancomycin	No	No	No	No
STD4	F	85	No	20	Cured			√	Augmentin	Metronidazole	No	No	No	No
STD5	F	92	No	20	Cured			√	Augmentin, Levofloxacin	Metronidazole	No	No	No	No
STD6	M	88	Ex-smoker	12	Recurrence at week 12	√		√	Augmentin	Vancomycin	Yes	No	No	No
STD7	M	93	No	7	Recurrence at week 7		√		Sulperazone	Metronidazole	No	No	No	No
STD8	M	63	No	5	Recurrence at week 5		√			Metronidazole	No	No	No	No
*Definition of Severe CDI : Any of white blood cell (WBC) count ≥15 x 109/L, temperature > 38.5°C, blood creatinine >50% increase above baseline or evidence of severe colitis (abdominal signs, radiology)
# Refractory is marked when there is no negative result of cdiff toxin found after 1st episode of CDI, and persistent symptoms of diarrhoea with a positive cdiff toxin test result again within one month
UC, ulcerative colitis diagnosis was made based on clinical, endoscopic ,laboratory and histologic criteria.
