# Supplementary material for: Gut fungal dysbiosis correlates with reduced efficacy of fecal microbiota transplantation in Clostridium difficile infection
Source: Nat Commun. 2018 Sep 10;9:3663. doi: 10.1038/s41467-018-06103-6 (PMC6131390; doi:10.1038/s41467-018-06103-6)
Supplement: Supplementary file 6 — Supplementary Data 4 [file 41467_2018_6103_MOESM6_ESM.xlsx]

## Sheet: sample metadata
sample_name	FMT /STD number	baseline_comparasion	Sample_collection	sample_number #	Randomization arm	Collect Date	time_point_post_treatment (FMT/STD, week)	Age	Sex	donor relationship to patient	Household ID(family ID)
F1W0	FMT1	CDI	longitudinal	3	FMT	2015-10-27	0	80	M		A
F1W2	FMT1	NA	longitudinal	4	FMT	2015-11-16	2				A
F1W6	FMT1	NA	longitudinal	5	FMT	2015-12-14	6				A
Control1	Donor1	Control	cross-sectional	6	Donor	2015-10-27		35	F	Daughter	A
F2W0	FMT2	CDI	longitudinal	9	FMT	2015-02-13	0	52	M		B
F2W2	FMT2	NA	longitudinal	10	FMT	2015-03-06	2				B
F2W4	FMT2	NA	longitudinal	11	FMT	2015-03-20	4				B
Control2	Donor2	Control	cross-sectional	13	Donor	2015-02-12		51	F	Wife	B
F3W0	FMT3	CDI	longitudinal	18	FMT	2015-03-20	0	38	M		C
F3W2	FMT3	NA	longitudinal	19	FMT	2015-04-14	2				C
F3W4	FMT3	NA	longitudinal	20	FMT	2015-04-28	4				C
F3W10	FMT3	NA	longitudinal	21	FMT	2015-06-02	10				C
F3W17	FMT3	NA	longitudinal	22	FMT	2015-07-28	17				C
Control3	Donor3	Control	cross-sectional	23	Donor	2015-03-20		73	M	Father	C
F4W0	FMT4	CDI	longitudinal	26	FMT	2015-06-03	0	76	F		D
F4W2	FMT4	NA	longitudinal	27	FMT	2015-06-20	2				D
F4W4	FMT4	NA	longitudinal	28	FMT	2015-07-07	4				D
F4W5	FMT4	NA	longitudinal	29	FMT	2015-07-13	5				D
F4W18	FMT4	NA	longitudinal	31	FMT	2015-10-16	18				D
Control4	Donor4	Control	cross-sectional	32	Donor	2015-06-01		53	F	Daughter	D
F5W0	FMT5	CDI	longitudinal	38	FMT	2015-07-30	0	63	M		E
F5W2	FMT5	NA	longitudinal	39	FMT	2015-08-18	2				E
F5W10	FMT5	NA	longitudinal	40	FMT	2015-10-19	10				E
F5W18	FMT5	NA	longitudinal	41	FMT	2015-12-14	18				E
Control5	Donor5	Control	cross-sectional	42	Donor	2015-07-31		36	F		E
F6W0	FMT6	CDI	longitudinal	43	FMT	2015-08-21	0	88	M		F
F6W2	FMT6	NA	longitudinal	44	FMT	2015-09-17	2				F
F6W11	FMT6	NA	longitudinal	46	FMT	2015-11-20	11				F
Control6	Donor6	Control	cross-sectional	47	Donor	2015-08-24		41	M	Son	F
F7W0	FMT7	CDI	longitudinal	89	FMT	2016-02-01	0	45	M		G
F7W4	FMT7	NA	longitudinal	90	FMT	2016-03-07	4				G
F7W12	FMT7	NA	longitudinal	91	FMT	2016-05-09	12				G
Control7	Donor7	Control	cross-sectional	78	Donor	2016-01-08		35	M	No relationship	G
F8W0	FMT8	CDI	longitudinal	83	FMT	2016-01-21	0	90	M		H
F8W20	FMT8	NA	longitudinal	106	FMT	2016-06-20	20				H
Control8	Donor8	Control	cross-sectional	79	Donor	2016-01-22		36	F	granddaughter	H
F9W0	FMT9	CDI	longitudinal	127	FMT	2016-09-15	0	52	F		I
F9W2	FMT9	NA	longitudinal	128	FMT	2016-09-30	2				I
F9W4	FMT9	NA	longitudinal	129	FMT	2016-10-14	4				I
Control9	Donor9	Control	cross-sectional	130	Donor	2016-09-09		28	F	No relationship	I
F10W0	FMT10	CDI	longitudinal	50	FMT	2015-08-26	0	45	M		J
F10W2	FMT10	NA	longitudinal	51	FMT	2015-09-22	2				J
F10W6	FMT10	NA	longitudinal	52	FMT	2015-10-22	6				J
F10W10	FMT10	NA	longitudinal	53	FMT	2015-11-18	10				J
Control10	Donor10	Control	cross-sectional	54	Donor	2015-09-02		21	M	Son	J
F11W0	FMT11	CDI	longitudinal	62	FMT	2015-09-30	0	83	F		K
F11W2	FMT11	NA	longitudinal	63	FMT	2015-10-18	2				K
F11W4	FMT11	NA	longitudinal	64	FMT	2015-11-04	4				K
Control11	Donor11	Control	cross-sectional	65	Donor	2015-09-25		57	M	Son	K
F12W0	FMT12	CDI	longitudinal	66	FMT	2015-09-24	0	38	F		L
F12W4	FMT12	NA	longitudinal	68	FMT	2015-11-05	4				L
F12W10	FMT12	NA	longitudinal	69	FMT	2015-12-28	10				L
F13W0	FMT13	CDI	longitudinal	82	FMT	2016-01-15	0	81	M		M
F13W2	FMT13	NA	longitudinal	102	FMT	2016-02-16	2				M
F13W13	FMT13	NA	longitudinal	103	FMT	2016-04-28	13				M
Control13	Donor13	NA	longitudinal	80	Donor	2016-01-27		43	F	Daughter	M
F14W0	FMT14	CDI	longitudinal	113	FMT	2016-03-21	0	65	M		N
F14W4	FMT14	NA	longitudinal	115	FMT	2016-04-29	4				N
Control14	Donor14	Control	cross-sectional	119	FMT	2016-03-22		33	M	Son	N
F15W0	FMT15	CDI	longitudinal	131	FMT	2016-09-14	0	90	F		O
F15W2	FMT15	NA	longitudinal	132	FMT	2016-10-05	2				O
F15W4	FMT15	NA	longitudinal	133	FMT	2016-10-18	4				O
Control15	Donor15	Control	cross-sectional	134	Donor	2016-09-13		52	M	Son	O
F16W0	FMT16	CDI	longitudinal	7	FMT	2015-11-26	0	83	M		P
F16W4	FMT16	NA	longitudinal	86	FMT	2016-01-08	4				P
Control16	Donor16	Control	cross-sectional	8	Donor	2015-12-11		27	F	Maid	P
S1W0	STD1	CDI	longitudinal	33	Std therapy	2015-07-14	0	78	F
S1W2	STD1	NA	longitudinal	34	Std therapy	2015-07-24	2
S1W4	STD1	NA	longitudinal	35	Std therapy	2015-08-10	4
S2W0	STD2	CDI	longitudinal	58	Std therapy	2015-09-24	0	83	F
S2W2	STD2	NA	longitudinal	59	Std therapy	2015-10-05	2
S2W4	STD2	NA	longitudinal	60	Std therapy	2015-10-19	4
S2W10	STD2	NA	longitudinal	61	Std therapy	2015-11-30	10
S3W0	STD3	CDI	longitudinal	71	Std therapy	2015-10-20	0	99	F
S3W2	STD3	NA	longitudinal	72	Std therapy	2015-11-02	2
S3W4	STD3	NA	longitudinal	73	Std therapy	2015-11-16	4
S4W0	STD4	CDI	longitudinal	81	Std therapy	2016-01-07	0	85	F
S4W2	STD4	NA	longitudinal	98	Std therapy	2016-01-25	2
S4W10	STD4	NA	longitudinal	100	Std therapy	2016-03-21	10
S5W0	STD5	CDI	longitudinal	107	Std therapy	2016-03-16	0	92	F
S5W2	STD5	NA	longitudinal	108	Std therapy	2016-03-31	2
S5W4	STD5	NA	longitudinal	109	Std therapy	2016-04-19	4
S5W10	STD5	NA	longitudinal	110	Std therapy	2016-06-03	10
S5W13	STD5	NA	longitudinal	111	Std therapy	2016-06-17	13
S5W23	STD5	NA	longitudinal	112	Std therapy	2016-08-26	23
S6W0	STD6	CDI	longitudinal	14	Std therapy	2015-03-06	0	88	M
S6W2	STD6	NA	longitudinal	15	Std therapy	2015-03-18	2
S6W10	STD6	NA	longitudinal	17	Std therapy	2015-05-05	10
S7W0	STD7	CDI	longitudinal	24	Std therapy	2015-05-07	0	93	M
S7W2	STD7	NA	longitudinal	25	Std therapy	2015-05-22	2
S8W0	STD8	CDI	longitudinal	120	Std therapy	2016-07-19	0	63	M
S8W4	STD8	NA	longitudinal	121	Std therapy	2016-08-19	4
CDI25	NA	CDI	cross-sectional	1	NA		0	86	F		Q
Control12	NA	NA	cross-sectional	2	NA	2015-03-04					Q
CDI26	NA	CDI	cross-sectional	88	NA	2015-12-30	0	88	M
Control17	NA	Control	cross-sectional	37	NA	2015-07-21		55	F
CDI27	NA	CDI	cross-sectional	48	NA	2015-08-31	0	66	F		R
Control18	NA	Control	cross-sectional	49	NA	2015-08-26		41	M		R
CDI28	NA	CDI	cross-sectional	55	NA	2015-09-07	0	84	M		S
Control19	NA	Control	cross-sectional	57	NA	2015-09-08		42	M	Son	S
CDI29	NA	CDI	cross-sectional	70	NA	2015-10-08	0	76	M
CDI30	NA	CDI	cross-sectional	74	NA	2015-12-11	0	25	F		T
Control20	NA	Control	cross-sectional	75	NA	2015-12-24		33	M	Brother	T
DI31	NA	CDI	cross-sectional	122	NA	2016-07-28		80	F
CDI32	NA	CDI	cross-sectional	124	NA	2016-08-29	0	52	M
Control21	NA	Control	cross-sectional	136	NA	2014-07-02		46	F
Control22	NA	Control	cross-sectional	137	NA	2014-11-02		49	F
Control23	NA	Control	cross-sectional	138	NA	23/11/2016		63	F
Control24	NA	Control	cross-sectional	139	NA	23/5/2016		65	F
