# Supplementary material for: Gut fungal dysbiosis correlates with reduced efficacy of fecal microbiota transplantation in Clostridium difficile infection
Source: Nat Commun. 2018 Sep 10;9:3663. doi: 10.1038/s41467-018-06103-6 (PMC6131390; doi:10.1038/s41467-018-06103-6)
Supplement: Supplementary file 7 — Supplementary Data 5 [file 41467_2018_6103_MOESM7_ESM.xls]

## Sheet: SUPPLEMENTARY_TABLE5_fungi_its2
sample_name	sample_numAer	Sequencing_platform	strategy	length	Nreads	raw_reads	clean_reads	clean_data.raw_data	duplication	Clean.data.Mbp.
F1W0	A3	Illumina_Miseq	PE300	294	0.16	179802	81730	45.46	0	24.27
F1W2	A4	Illumina_Miseq	PE300	300	0	616376	139656	22.66	0	41.9
F1W6	A5	Illumina_Miseq	PE300	300	0.228	1031864	316410	30.66	0	94.92
Control1	A6	Illumina_Miseq	PE300	300	0.139	433810	181802	41.91	0	54.54
F2W0	A9	Illumina_Miseq	PE300	299	0.14	202246	158372	78.31	0	47.43
F2W2	A10	Illumina_Miseq	PE300	300	0.13	238288	185840	77.99	0	55.75
F2W4	A11	Illumina_Miseq	PE300	298	0.14	274630	230666	83.99	0	68.97
Control2	A13	Illumina_Miseq	PE300	300	0.165	339154	46712	13.77	0	14.01
F3W0	A18	Illumina_Miseq	PE300	300	0	231822	93316	40.25	0	27.99
F3W2	A19	Illumina_Miseq	PE300	300	0.105	618984	262320	42.38	0	78.7
F3W4	A20	Illumina_Miseq	PE300	300	0.13	801066	294282	36.74	0	88.28
F3W10	A21	Illumina_Miseq	PE300	300	0.131	762700	277712	36.41	0	83.31
F3W17	A22	Illumina_Miseq	PE300	300	0.139	696480	71662	10.29	0	21.5
Control3	A23	Illumina_Miseq	PE300	300	0	207068	84600	40.86	0	25.38
F4W0	A26	Illumina_Miseq	PE300	300	0	209102	67856	32.45	0	20.36
F4W2	A27	Illumina_Miseq	PE300	300	0	216998	88906	40.97	0	26.67
F4W4	A28	Illumina_Miseq	PE300	300	0.112	240322	93194	38.78	0	27.96
F4W5	A29	Illumina_Miseq	PE300	300	0.001	132580	50098	37.79	0	15.03
F4W18	A31	Illumina_Miseq	PE300	300	0	173430	49710	28.66	0	14.91
Control4	A32	Illumina_Miseq	PE300	300	0.001	1708684	752020	44.01	0	225.61
F5W0	A38	Illumina_Miseq	PE300	293	0.14	248084	109264	44.04	0	32.34
F5W2	A39	Illumina_Miseq	PE300	297	0.14	181924	81388	44.74	0	24.25
F5W10	A40	Illumina_Miseq	PE300	300	0.075	140624	54390	38.68	0	16.32
F5W18	A41	Illumina_Miseq	PE300	296	0.13	192510	94050	48.85	0	27.89
Control5	A42	Illumina_Miseq	PE300	300	0.208	215010	91448	42.53	0	27.43
F6W0	A43	Illumina_Miseq	PE300	298	0.15	282544	219516	77.69	0	65.64
F6W2	A44	Illumina_Miseq	PE300	300	0.035	298672	118338	39.62	0	35.5
F6W11	A46	Illumina_Miseq	PE300	300	0.045	275570	122034	44.28	0	36.61
Control6	A47	Illumina_Miseq	PE300	297	0.12	344408	244256	70.92	0	72.54
F7W0	A89	Illumina_Miseq	PE300	300	0.083	257738	78176	30.33	0	23.45
F7W4	A90	Illumina_Miseq	PE300	293	0.18	202056	105384	52.16	0	31.25
F7W12	A91	Illumina_Miseq	PE300	300	0.068	211482	17624	8.33	0	5.29
Control7	A78	Illumina_Miseq	PE300	300	0.074	321992	36754	11.41	0	11.03
F8W0	A83	Illumina_Miseq	PE300	300	0	400454	105068	26.24	0	31.52
F8W20	A106	Illumina_Miseq	PE300	300	0.018	329840	55682	16.88	0	16.7
Control8	A79	Illumina_Miseq	PE300	300	0.037	271614	136442	50.23	0	40.93
F9W0	A127	Illumina_Miseq	PE300	297	0.15	222020	181952	81.95	0	54.22
F9W2	A128	Illumina_Miseq	PE300	296	0.15	303888	236462	77.81	0	69.64
F9W4	A129	Illumina_Miseq	PE300	294	0.14	378688	327536	86.49	0	96.13
Control9	A130	Illumina_Miseq	PE300	300	0.055	308178	107542	34.9	0	32.26
F10W0	A50	Illumina_Miseq	PE300	299	0.15	365022	166948	45.74	0	49.5
F10W2	A51	Illumina_Miseq	PE300	298	0.13	342394	166724	48.69	0	49.6
F10W6	A52	Illumina_Miseq	PE300	294	0.14	444320	194454	43.76	0	57.07
F10W10	A53	Illumina_Miseq	PE300	300	0.019	652970	251992	38.59	0	75.6
Control10	A54	Illumina_Miseq	PE300	300	0.017	888528	237676	26.75	0	71.3
F11W0	A62	Illumina_Miseq	PE300	293	0.15	220522	108276	49.1	0	31.89
F11W2	A63	Illumina_Miseq	PE300	300	0.117	347680	112438	32.34	0	33.73
F11W4	A64	Illumina_Miseq	PE300	300	0.14	265458	123800	46.64	0	36.89
Control11	A65	Illumina_Miseq	PE300	300	0.076	364878	147312	40.37	0	44.19
F12W0	A66	Illumina_Miseq	PE300	299	0.13	385064	168008	43.63	0	49.98
F12W4	A68	Illumina_Miseq	PE300	293	0.13	239996	94998	39.58	0	28.12
F12W10	A69	Illumina_Miseq	PE300	294	0.13	367404	180104	49.02	0	52.86
F13W0	A82	Illumina_Miseq	PE300	300	0.015	505218	166652	32.99	0	50
F13W2	A102	Illumina_Miseq	PE300	300	0.073	233864	84538	36.15	0	25.36
F13W13	A103	Illumina_Miseq	PE300	297	0.14	196280	83390	42.49	0	24.64
Control13	A80	Illumina_Miseq	PE300	300	0.058	306382	124604	40.67	0	37.38
F14W0	A113	Illumina_Miseq	PE300	298	0.15	183402	137498	74.97	0	40.84
F14W4	A115	Illumina_Miseq	PE300	297	0.12	298982	138884	46.45	0	41.11
Control14	A119	Illumina_Miseq	PE300	300	0.13	205292	159234	77.56	0	47.37
F15W0	A131	Illumina_Miseq	PE300	300	0.14	629728	298766	47.44	0	88.58
F15W2	A132	Illumina_Miseq	PE300	299	0.15	357030	171648	48.08	0	50.81
F15W4	A133	Illumina_Miseq	PE300	300	0.15	309054	151058	48.88	0	45.09
Control15	A134	Illumina_Miseq	PE300	300	0	471798	185850	39.39	0	55.76
F16W0	A7	Illumina_Miseq	PE300	300	0.185	346110	73132	21.13	0	21.94
F16W4	A86	Illumina_Miseq	PE300	299	0.12	327154	132150	40.39	0	39.58
Control16	A8	Illumina_Miseq	PE300	300	0.147	292252	39628	13.56	0	11.89
S1W0	A33	Illumina_Miseq	PE300	300	0.001	770414	328156	42.59	0	98.45
S1W2	A34	Illumina_Miseq	PE300	299	0.14	175118	75890	43.34	0	22.65
S1W4	A35	Illumina_Miseq	PE300	298	0.15	234894	110164	46.9	0	32.83
S2W0	A58	Illumina_Miseq	PE300	297	0.14	335058	249376	74.43	0	73.94
S2W2	A59	Illumina_Miseq	PE300	294	0.14	405606	276022	68.05	0	81.98
S2W4	A60	Illumina_Miseq	PE300	296	0.12	176070	132478	75.24	0	39.21
S2W10	A61	Illumina_Miseq	PE300	300	0.068	346262	38884	11.23	0	11.67
S3W0	A71	Illumina_Miseq	PE300	300	0.108	199368	44866	22.5	0	13.46
S3W2	A72	Illumina_Miseq	PE300	296	0.15	269004	119998	44.61	0	35.52
S3W4	A73	Illumina_Miseq	PE300	293	0.07	291644	58196	19.95	0	17.05
S4W0	A81	Illumina_Miseq	PE300	300	0.015	712372	170362	23.91	0	51.11
S4W2	A98	Illumina_Miseq	PE300	299	0.15	410054	186270	45.43	0	55.32
S4W10	A100	Illumina_Miseq	PE300	300	0.066	223792	94782	42.35	0	28.43
S5W0	A107	Illumina_Miseq	PE300	300	0	431392	221564	51.36	0	66.47
S5W2	A108	Illumina_Miseq	PE300	296	0.13	209076	72748	34.8	0	21.53
S5W4	A109	Illumina_Miseq	PE300	294	0.14	245218	101786	41.51	0	30.03
S5W10	A110	Illumina_Miseq	PE300	293	0.14	267352	112302	42.01	0	33.07
S5W13	A111	Illumina_Miseq	PE300	293	0.14	309046	123178	39.86	0	36.21
S5W23	A112	Illumina_Miseq	PE300	300	0.086	407234	89072	21.87	0	26.72
S6W0	A14	Illumina_Miseq	PE300	296	0.13	300734	121426	40.38	0	36.12
S6W2	A15	Illumina_Miseq	PE300	294	0.14	381812	175862	46.06	0	52.14
S6W10	A17	Illumina_Miseq	PE300	293	0.09	373944	109182	29.2	0	32.26
S7W0	A24	Illumina_Miseq	PE300	300	0	385622	128024	33.2	0	38.41
S7W2	A25	Illumina_Miseq	PE300	297	0.12	280482	115920	41.33	0	34.54
S8W0	A120	Illumina_Miseq	PE300	298	0.13	211678	100168	47.32	0	29.95
S8W4	A121	Illumina_Miseq	PE300	299	0.14	219782	94604	43.04	0	28.33
CDI25	A1	Illumina_Miseq	PE300	297	0.13	266926	117804	44.13	0	35.16
Control12	A2	Illumina_Miseq	PE300	296	0.13	380378	163882	43.08	0	48.84
CDI26	A88	Illumina_Miseq	PE300	300	0.029	539830	199604	36.98	0	59.88
Control17	A37	Illumina_Miseq	PE300	300	0.256	343310	112180	32.68	0	33.65
CDI27	A48	Illumina_Miseq	PE300	300	0.12	386578	128450	33.23	0	38.53
Control18	A49	Illumina_Miseq	PE300	297	0.13	353998	247752	69.99	0	73.09
CDI28	A55	Illumina_Miseq	PE300	296	0.14	288796	124028	42.95	0	36.96
Control19	A57	Illumina_Miseq	PE300	300	0.071	866640	91022	10.5	0	27.31
CDI29	A70	Illumina_Miseq	PE300	298	0.12	331604	159998	48.25	0	47.52
CDI30	A74	Illumina_Miseq	PE300	294	0.15	222838	163664	73.45	0	48.2
CDI31	A122	Illumina_Miseq	PE300	300	0.071	218720	46710	21.36	0	14.01
CDI32	A124	Illumina_Miseq	PE300	298	0.15	541002	285192	52.72	0	84.42
Control20	A136	Illumina_Miseq	PE300	300	0.056	425346	154348	36.29	0	46.3
Control21	A137	Illumina_Miseq	PE300	300	0.125	817664	347726	42.53	0	104.32
Control22	A138	Illumina_Miseq	PE300	300	0.147	1584946	635954	40.12	0	190.79
Control23	A139	Illumina_Miseq	PE300	300	0.155	540728	250244	46.28	0	75.07
