# Supplementary material for: Gut fungal dysbiosis correlates with reduced efficacy of fecal microbiota transplantation in Clostridium difficile infection
Source: Nat Commun. 2018 Sep 10;9:3663. doi: 10.1038/s41467-018-06103-6 (PMC6131390; doi:10.1038/s41467-018-06103-6)
Supplement: Supplementary file 8 — Supplementary Data 6 [file 41467_2018_6103_MOESM8_ESM.xlsx]

## Sheet: SUPPLEMENTARY_TABLE6_bacter_v4_
sample_name	sample_NUMBER	Sequencing_platform	Sequencing_Strategy.PE.SE.	RawReads	Read_length.bp.	Clean_Data.Raw_Data...	CleanReads	Read_GC...	Adapter_Rate...	N_rate...
F1W0	B3	Illumina_Miseq	PE250	139020	250	36.41	50614	54.77	0	0
F1W2	B4	Illumina_Miseq	PE250	453216	250	49.63	224930	55.19	0	0
F1W6	B5	Illumina_Miseq	PE250	210766	250	54.7	115298	54.43	0	0
Control1	B6	Illumina_Miseq	PE250	197162	250	56.09	110582	53.81	0	0
F2W0	B9	Illumina_Miseq	PE250	145174	250	36.12	52432	56.19	0	0
F2W2	B10	Illumina_Miseq	PE250	165058	250	39.87	65806	53.31	0	0
F2W4	B11	Illumina_Miseq	PE250	157286	250	51.06	80306	55.57	0	0
Control2	B13	Illumina_Miseq	PE250	178348	250	53.95	96226	53.59	0	0
F3W0	B18	Illumina_Miseq	PE250	392454	250	37.82	148440	51.66	0	0
F3W2	B19	Illumina_Miseq	PE250	230982	250	44.39	102532	54.01	0	0
F3W4	B20	Illumina_Miseq	PE250	112378	250	47.17	53006	53.36	0	0
F3W10	B21	Illumina_Miseq	PE250	230772	250	44.67	103090	52.81	0	0
F3W17	B22	Illumina_Miseq	PE250	311224	250	44.88	139674	54.17	0	0
Control3	B23	Illumina_Miseq	PE250	523854	250	48.24	252724	53.82	0	0
F4W0	B26	Illumina_Miseq	PE250	174036	250	41.06	71452	54.33	0	0
F4W2	B27	Illumina_Miseq	PE250	220990	250	43.23	95524	55.18	0	0
F4W4	B28	Illumina_Miseq	PE250	241624	250	36.16	87376	55.01	0	0
F4W5	B29	Illumina_Miseq	PE250	180292	250	47.99	86526	58.15	0	0
F4W18	B31	Illumina_Miseq	PE250	201408	250	43.77	88154	54.42	0	0
Control4	B32	Illumina_Miseq	PE250	421468	250	49.82	209980	53.83	0	0
F5W0	B38	Illumina_Miseq	PE250	141266	250	37.14	52462	53.82	0	0
F5W2	B39	Illumina_Miseq	PE250	144132	250	32.13	46310	53.24	0	0
F5W10	B40	Illumina_Miseq	PE250	218376	250	38.59	84272	54.1	0	0
F5W18	B41	Illumina_Miseq	PE250	238492	250	36.26	86488	53.76	0	0
Control5	B42	Illumina_Miseq	PE250	350844	250	46.31	162472	54.36	0	0
F6W0	B43	Illumina_Miseq	PE250	266526	250	37.13	98972	54.74	0	0
F6W2	B44	Illumina_Miseq	PE250	236454	250	44.09	104262	53.8	0	0
F6W11	B46	Illumina_Miseq	PE250	233562	250	45.15	105462	54.06	0	0
Control6	B47	Illumina_Miseq	PE250	305446	250	55.31	168944	54.78	0	0
F7W0	B89	Illumina_Miseq	PE250	237086	250	79.42	188300	54.91	0	0
F7W4	B90	Illumina_Miseq	PE250	235976	250	83.49	197021	53.01	0	0
F7W12	B91	Illumina_Miseq	PE250	250973	250	79.33	199092	53.2	0	0
Control7	B78	Illumina_Miseq	PE250	203468	250	50.32	102382	54.61	0	0
F8W0	B83	Illumina_Miseq	PE250	131878	250	26.67	35168	54.94	0	0
F8W20	B106	Illumina_Miseq	PE250	167805	250	83.11	139457	53.09	0	0
Control8	B79	Illumina_Miseq	PE250	242486	250	58.72	142396	55.31	0	0
F9W0	B127	Illumina_Miseq	PE250	196849	250	80.26	157992	52.39	0	0
F9W2	B128	Illumina_Miseq	PE250	204701	250	77.69	159032	51.85	0	0
F9W4	B129	Illumina_Miseq	PE250	174369	250	79.82	139188	53.08	0	0
Control9	B130	Illumina_Miseq	PE250	158498	250	81.99	129950	52.62	0	0
F10W0	B50	Illumina_Miseq	PE250	283910	250	33.77	95884	55.08	0	0
F10W2	B51	Illumina_Miseq	PE250	200238	250	30.26	60588	55.17	0	0
F10W6	B52	Illumina_Miseq	PE250	170482	250	38.49	65614	54.36	0	0
F10W10	B53	Illumina_Miseq	PE250	178994	250	36.65	65606	54.59	0	0
Control10	B54	Illumina_Miseq	PE250	824186	250	40.69	335336	53.36	0	0
F11W0	B62	Illumina_Miseq	PE250	215272	250	42.74	92012	53.28	0	0
F11W2	B63	Illumina_Miseq	PE250	195352	250	44.86	87634	53.31	0	0
F11W4	B64	Illumina_Miseq	PE250	193674	250	29.48	57096	55.18	0	0
Control11	B65	Illumina_Miseq	PE250	183434	250	47.41	86968	55.82	0	0
F12W0	B66	Illumina_Miseq	PE250	130132	250	28.16	36646	51.56	0	0
F12W4	B68	Illumina_Miseq	PE250	442748	250	38.11	168732	52.41	0	0
F12W10	B69	Illumina_Miseq	PE250	376794	250	44.61	168084	54.27	0	0
F13W0	B82	Illumina_Miseq	PE250	295522	250	35.97	106314	54.32	0	0
F13W2	B102	Illumina_Miseq	PE250	163065	250	82.16	133971	54.28	0	0
F13W13	B103	Illumina_Miseq	PE250	207191	250	80.73	167256	53.56	0	0
Control13	B80	Illumina_Miseq	PE250	462154	250	48.56	224408	53.21	0	0
F14W0	B113	Illumina_Miseq	PE250	223935	250	81.37	182212	52.37	0	0
F14W4	B115	Illumina_Miseq	PE250	259086	250	76.58	198409	53.36	0	0
Control14	B119	Illumina_Miseq	PE250	247736	250	78.41	194254	51.97	0	0
F15W0	B131	Illumina_Miseq	PE250	154491	250	79.7	123134	56.75	0	0
F15W2	B132	Illumina_Miseq	PE250	148992	250	77.43	115366	51.66	0	0
F15W4	B133	Illumina_Miseq	PE250	112623	250	81.68	91988	55.07	0	0
Control15	B134	Illumina_Miseq	PE250	253469	250	74.17	187995	52.93	0	0
F16W0	B7	Illumina_Miseq	PE250	115544	250	47.42	54786	55.67	0	0
F16W4	B86	Illumina_Miseq	PE250	281377	250	73.93	208021	51.76	0	0
Control16	B8	Illumina_Miseq	PE250	192726	250	49.58	95562	55.47	0	0
S1W0	B33	Illumina_Miseq	PE250	127724	250	48.49	61934	53.3	0	0
S1W2	B34	Illumina_Miseq	PE250	156738	250	40.52	63506	53.78	0	0
S1W4	B35	Illumina_Miseq	PE250	173534	250	38.11	66142	54.08	0	0
S2W0	B58	Illumina_Miseq	PE250	223636	250	31.94	71434	55.8	0	0
S2W2	B59	Illumina_Miseq	PE250	185150	250	32.01	59258	55.44	0	0
S2W4	B60	Illumina_Miseq	PE250	159388	250	28.23	44998	55.05	0	0
S2W10	B61	Illumina_Miseq	PE250	344816	250	39.19	135144	52.08	0	0
S3W0	B71	Illumina_Miseq	PE250	241924	250	32.86	79506	55.38	0	0
S3W2	B72	Illumina_Miseq	PE250	273290	250	38.59	105472	55.84	0	0
S3W4	B73	Illumina_Miseq	PE250	332982	250	37.47	124756	53.04	0	0
S4W0	B81	Illumina_Miseq	PE250	192778	250	45.56	87836	53.87	0	0
S4W2	B98	Illumina_Miseq	PE250	198910	250	81.35	161811	53.93	0	0
S4W10	B100	Illumina_Miseq	PE250	157771	250	76.87	121286	51.88	0	0
S5W0	B107	Illumina_Miseq	PE250	239494	250	84.11	201431	55.84	0	0
S5W2	B108	Illumina_Miseq	PE250	230334	250	82.31	189592	55.29	0	0
S5W4	B109	Illumina_Miseq	PE250	264477	250	78.33	207172	52.18	0	0
S5W10	B110	Illumina_Miseq	PE250	283660	250	81.24	230451	52.84	0	0
S5W13	B111	Illumina_Miseq	PE250	281066	250	78.64	221027	55.94	0	0
S5W23	B112	Illumina_Miseq	PE250	269234	250	76.53	206040	52.41	0	0
S6W0	B14	Illumina_Miseq	PE250	144110	250	50.6	72918	54.66	0	0
S6W2	B15	Illumina_Miseq	PE250	122768	250	35.01	42986	55.06	0	0
S6W10	B17	Illumina_Miseq	PE250	177230	250	52.6	93230	53.52	0	0
S7W0	B24	Illumina_Miseq	PE250	141758	250	41.43	58734	54.25	0	0
S7W2	B25	Illumina_Miseq	PE250	135760	250	33.35	45270	55.72	0	0
S8W0	B120	Illumina_Miseq	PE250	225001	250	77.52	174431	52.82	0	0
S8W4	B121	Illumina_Miseq	PE250	231234	250	78.69	181960	52.87	0	0
CDI25	B1	Illumina_Miseq	PE250	93298	250	29.23	27272	54.54	0	0
Control12	B2	Illumina_Miseq	PE250	127534	250	52.3	66694	55.41	0	0
CDI26	B88	Illumina_Miseq	PE250	205071	250	61.56	126248	53.34	0	0
Control17	B37	Illumina_Miseq	PE250	253674	250	46.68	118412	51.69	0	0
CDI27	B48	Illumina_Miseq	PE250	168938	250	32.75	55330	54.64	0	0
Control18	B49	Illumina_Miseq	PE250	356614	250	48.47	172844	54.23	0	0
CDI28	B55	Illumina_Miseq	PE250	144894	250	27.61	39998	54.42	0	0
Control19	B57	Illumina_Miseq	PE250	474850	250	50.34	239062	55.47	0	0
CDI29	B70	Illumina_Miseq	PE250	225218	250	28.02	63114	55.92	0	0
CDI30	B74	Illumina_Miseq	PE250	232140	250	36.89	85644	56.9	0	0
Control20	B75	Illumina_Miseq	PE250	279832	250	57.13	159864	54.04	0	0
DI31	B122	Illumina_Miseq	PE250	241976	250	82.29	199112	52.56	0	0
CDI32	B124	Illumina_Miseq	PE250	166333	250	81.76	135989	54.71	0	0
